# Supplementary material for: Monosex Populations of the Giant Freshwater Prawn Macrobrachium rosenbergii—From a Pre-Molecular Start to the Next Generation Era
Source: Int J Mol Sci. 2023 Dec 13;24(24):17433. doi: 10.3390/ijms242417433 (PMC10743721; doi:10.3390/ijms242417433)
Supplement: Supplementary file 1 [file ijms-24-17433-s001.zip]

Archive with 1 entries (1 files):
- ijms-2386877-supplementary.pdf
